# Supplementary material for: Larvicidal and Immunomodulatory Effects of Conidia and Blastospores of Beauveria bassiana and Beauveria brongniartii in Aedes aegypti
Source: J Fungi (Basel). 2025 Aug 21;11(8):608. doi: 10.3390/jof11080608 (PMC12387533; doi:10.3390/jof11080608)
Supplement: Supplementary file 1 [file jof-11-00608-s001.zip]

Archive with 6 entries (6 files):
- jof-3748759-Figure S1.tif
- jof-3748759-Table S1-Blastospore product.xlsx
- jof-3748759-Table S2-Primers.xlsx
- jof-3748759-Table S3-median survival.xlsx
- jof-3748759-Table S4-mortality proportions.xlsx
- jof-3748759-Table S5 -end point survival.xlsx
