# Supplementary material for: Larvicidal and Immunomodulatory Effects of Conidia and Blastospores of Beauveria bassiana and Beauveria brongniartii in Aedes aegypti
Source: J Fungi (Basel). 2025 Aug 21;11(8):608. doi: 10.3390/jof11080608 (PMC12387533; doi:10.3390/jof11080608)
Supplement: Supplementary file 1 [file jof-11-00608-s001.zip › jof-3748759-Table S1-Blastospore product.xlsx]

## Sheet: Table S1-blastosp
	Table S.1 .- Percent blastospore production.
	Treatment	Fungus	Isolate	concentration at day 3 (blastospore/ml)	Sieved concentration (blastospore/ml)
	1	B. bassiana	MBC 076	860000000	740000000
	2	B. brongniartii	MBC 397	140000000	150000000
	3	B. bassiana	MBC 076	720000000	660000000
	4	B. brongniartii	MBC 397	88000000	140000000
	5	B. bassiana	MBC 076	870000000	790000000
	6	B. brongniartii	MBC 397	83000000	90000000
	7	B. bassiana	MBC 076	1100000000	1000000000
	8	B. brongniartii	MBC 397	750000000	7800000000
