# Supplementary material for: Larvicidal and Immunomodulatory Effects of Conidia and Blastospores of Beauveria bassiana and Beauveria brongniartii in Aedes aegypti
Source: J Fungi (Basel). 2025 Aug 21;11(8):608. doi: 10.3390/jof11080608 (PMC12387533; doi:10.3390/jof11080608)
Supplement: Supplementary file 1 [file jof-11-00608-s001.zip › jof-3748759-Table S2-Primers.xlsx]

## Sheet: Sheet1
Gene ID	Gene Name	Forward Primer Sequence	Reverse Primer Sequence	Reference
Fungal load	18s rRNA	AGATACCGTCGTAGTCTTAACCATAAACT	TTCAGCCTTGCGACCATACT	Bell et al. 2009
AAEL000087	TEP22	TACCTCCTGGTACGTGACCG	TACTTCACCTCGCTTTATCG	Wang et al. 2015
AAEL007696	REL1	TGGTGGTGGTGTCCTGCGTAAC	CTGCCTGGCGTGACCGTATCC	Pan et al. 2012
AAEL007624	REL2	TTTGAATGTGCTGTTGGGTC	GAATGTTGTTTCCGTGCTTA	Wang et al. 2015
AAEL029038	Cecropin A	TGGCTGTTCTTCTCCTGACC	CCCCAGCTACAACAGGAAGA	Wang et al. 2015
AAEL029046	Cecropin D	GCTAGGTCAAACCGAAGCAG	TCCTACAACAACCGGGAGAG	Barletta et al. 2012
AAEL003841	Defensin A	AACTGCCGGAGGAAACCTAT	AATGCAATGAGCAGCACAAG	Ramirez et al 2023
AAEL003832	Defensin C	GCCTCAGTGCAATCTTCACA	CGTTTCAAGCGGAAGTTTTC	Ramirez et al 2023
AAEL003389	Attacin	CAACACATTGCTGTTCACTTTCGT	TTGGAAGTTGTTACCTGGAGTGAG	Xiao et al. 2014
AAEL004833	Diptericin	GCAGCATGTGGACCAATTCA	GTTCCTTCGTCCTGTTGATGG	Xiao et al. 2014
AAEL017536	Holotricin	AGGTGGTTTCGGAGGACAG	CCGTGACCATGTCCACTAGA	Ramirez et al 2023
AAEL004522	Gambicin	GGCTCCCTTAACTCCAAAGG	CGATGTAGCATTCGGTGATG	Ramirez et al 2023
AAEL015404	Lysozyme B	CAGCAAACAGTGGTGCCGAT	GGCCAGCCGTTGAATCCTA	Ramirez et al 2023
AAEL017132	Lysozyme C	AGCGATGACATTGAGTGTGC	TGACCCATCCCTTCCAGTAG	Ramirez et al 2023
AAEL003712	Lysozyme C10	CTTTGCTGGCTCAAGGATTC	TCCATGCTGCTTTCATTCTG	Ramirez et al 2023
AAEL003723	Lysozyme C11	CCACGGCAACTGGATATGTCT	TCTGCGTCACCTTGGTGGTAT	Ramirez et al. 2012
AAEL015116	PPO1	TCAGTGACGATGCAGAGACC	AGCAATCTTGCGATGCTTTT	Wang et al. 2015
AAEL015113	PPO2	GTCGTTCGGAGCAATCTAGC	GTACCCTTGGGAATCAGCAA	Wang et al. 2015
AAEL011763	PPO3	TTGCTAAGAAAGATCGCCGT	AATCGGTGCCTGTAGATTGG	Wang et al. 2015
AAEL013501	PPO4	GAACGGTTTTGCAATGGTCT	AGTTGATTTCGACCACGACC	Wang et al. 2015
AAEL013492	PPO5	ATGACCGACTGGAAAACTGG	ACGTTTGGCCTCCATACTTG	Wang et al. 2015
AAEL014544	PPO6	TTCTGCAATCGCTTACAACG	CAGAGAGTCCAATTTGGGGA	Wang et al. 2015
AAEL013493	PPO7	TAATAAGGATCGCCGAGGTG	TACGGTTCTCGGATTGGTTC	Wang et al. 2015
AAEL013496	PPO8	ACGTCCTGTTGACCTTTTGG	GGGTGCATGTTGAATGTGAG	Wang et al. 2015
AAEL020579	PPO9	TCGAATCACTCGTCGATCTG	TATCCGGAAGATCCTTGTCG	Wang et al. 2015
AAEL011764	PPO10	ATTATGGCGTGATGGGTGAT	TACGGAGTGAGCGAGTCCTT	Wang et al. 2015
References
1	Bell AS, Blanford S, Jenkins N, Thomas MB, Read AF: Real-time quantitative PCR for analysis of candidate fungal biopesticides against malaria: technique validation and first applications. J Invertebr Pathol 2009, 100.
2	Wang Y-H, Hu Y, Xing L-S, Jiang H, Hu S-N, Raikhel AS, Zou Z: A Critical Role for CLSP2 in the Modulation of Antifungal Immune Response in Mosquitoes. PLOS Pathog 2015, 11(6):e1004931.
3	Pan X, Zhou G, Wu J, Bian G, Lu P, Raikhel AS: Wolbachia induces reactive oxygen species (ROS)-dependent activation of the Toll pathway to control dengue virus in the mosquito Aedes aegypti. Proc Natl Acad Sci U S A 2012, 109.
4	Barletta ABF, Silva MCLN, Sorgine MHF: Validation of Aedes aegypti Aag-2 cells as a model for insect immune studies. Parasite Vector 2012, 5(1):148.
5	Ramirez JL, Hampton KJ, Rosales AM, Muturi EJ: Multiple mosquito AMPs are needed to potentiate their antifungal effect against entomopathogenic fungi. Frontiers in Microbiology 2023, 13.
6	Xiao X, Liu Y, Zhang X, Wang J, Li Z, Pang X, Wang P, Cheng G: Complement-Related Proteins Control the Flavivirus Infection of Aedes aegypti by Inducing Antimicrobial Peptides. PLOS Pathogens 2014, 10(4):e1004027.
7	Ramirez JL, Souza-Neto J, Torres Cosme R, Rovira J, Ortiz A, Pascale JM, Dimopoulos G: Reciprocal Tripartite Interactions between the Aedes aegypti Midgut Microbiota, Innate Immune System and Dengue Virus Influences Vector Competence. PLOS Neglected Tropical Diseases 2012, 6(3):e1561.
