# Supplementary material for: Larvicidal and Immunomodulatory Effects of Conidia and Blastospores of Beauveria bassiana and Beauveria brongniartii in Aedes aegypti
Source: J Fungi (Basel). 2025 Aug 21;11(8):608. doi: 10.3390/jof11080608 (PMC12387533; doi:10.3390/jof11080608)
Supplement: Supplementary file 1 [file jof-11-00608-s001.zip › jof-3748759-Table S3-median survival.xlsx]

## Sheet: Table S3-Median survival
Table S3.- Median survival
B. bassiana conidia	Ct	5E9	1E9	2E8	4E7	8E6			B. bassiana blastospore	Ct	1E9	2E8	4E7	8E6	1.6E6
Number of rows	921	921	921	921	921	921			Number of rows	1044	1044	1044	1044	1044	1044
# of blank rows	811	811	811	811	811	811			# of blank rows	934	934	934	934	934	934
# rows with impossible data	0	0	0	0	0	0			# rows with impossible data	0	0	0	0	0	0
# censored subjects	96	25	29	49	62	80			# censored subjects	96	41	61	68	94	89
# deaths/events	14	85	81	61	48	30			# deaths/events	14	69	49	42	16	21
Median survival	Undefined	7	3	7	Undefined	Undefined			Median survival	Undefined	7	Undefined	Undefined	Undefined	Undefined
B. brongniartii conidia	Ct	5E9	1E9	2E8	4E7	8E6			B. brongniartii blastospore	Ct	1E9	2E8	4E7	8E6	1.6E6
Number of rows	1048	1048	1048	1048	1048	1048			Number of rows	1043	1043	1043	1043	1043	1043
# of blank rows	938	938	938	938	938	938			# of blank rows	933	933	933	933	933	933
# rows with impossible data	0	0	0	0	0	0			# rows with impossible data	0	0	0	0	0	0
# censored subjects	96	24	19	32	68	71			# censored subjects	96	37	68	74	86	91
# deaths/events	14	86	91	78	42	39			# deaths/events	14	73	42	36	24	19
Median survival	Undefined	7	1	3	Undefined	Undefined			Median survival	Undefined	7	Undefined	Undefined	Undefined	Undefined
