# Supplementary material for: Larvicidal and Immunomodulatory Effects of Conidia and Blastospores of Beauveria bassiana and Beauveria brongniartii in Aedes aegypti
Source: J Fungi (Basel). 2025 Aug 21;11(8):608. doi: 10.3390/jof11080608 (PMC12387533; doi:10.3390/jof11080608)
Supplement: Supplementary file 1 [file jof-11-00608-s001.zip › jof-3748759-Table S4-mortality proportions.xlsx]

## Sheet: Table S4-Mortality proportions
Table S4- larvae and pupae mortality proportions following fungal infections with conidia and blastospores.
Treatment
B.bass. Conidia (2nd dose)
					Wilcoxon matched-pairs signed rank test (two-tailed P value)
Shapiro-Wilk test	Dead Pupae	Dead larvae				p-value	Significance
W	0.7313	0.7293
P value	0.0012	0.0011			fungi B. bassiana conidia	0.001	***
Passed normality test (alpha=0.05)?	No	No
P value summary	**	**
Treatment
B.bass. blastospore
					Paired T-test (2-tailed)
Shapiro-Wilk test	Dead Pupae	Dead larvae				p-value	Significance
W	0.8772	0.8785			fungi B. bassiana blastospore	0.513	ns
P value	0.0958	0.0996
Passed normality test (alpha=0.05)?	Yes	Yes
P value summary	ns	ns
Treatment
B. brongniartii conidia (2nd dose)
					Wilcoxon matched-pairs signed rank test (two-tailed P value)
Shapiro-Wilk test	Dead Pupae	Dead larvae				p-value	Significance
W	0.5994	0.6028			fungi B. brongniartii conidia	0.001	***
P value	<0.0001	<0.0001
Passed normality test (alpha=0.05)?	No	No
P value summary	****	****
Treatment
B. brongniartii blastospore
					Paired T-test (2-tailed)
Shapiro-Wilk test	Dead Pupae	Dead larvae				p-value	Significance
W	0.9304	0.9304			fungi B. brongniartii blastospore	0.0004	***
P value	0.4154	0.4154
Passed normality test (alpha=0.05)?	Yes	Yes
P value summary	ns	ns
