# Supplementary material for: Larvicidal and Immunomodulatory Effects of Conidia and Blastospores of Beauveria bassiana and Beauveria brongniartii in Aedes aegypti
Source: J Fungi (Basel). 2025 Aug 21;11(8):608. doi: 10.3390/jof11080608 (PMC12387533; doi:10.3390/jof11080608)
Supplement: Supplementary file 1 [file jof-11-00608-s001.zip › jof-3748759-Table S5 -end point survival.xlsx]

## Sheet: Table S5-7d survival stats
	Table S5- End point survival at 7dpi
		Ctrl	Conidia	Blastospores	Conidia	Blastospores
	Compare normal and lognormal
	Probability normal (Gaussian)	66.58%		62.47%
	Probability lognormal	33.42%	Impossible	37.53%	Impossible	Impossible
	Likelihood ratio (LR)	1.992		1.665
	1/LR	0.502		0.6007
	Which distribution is more likely?	Normal	Normal	Normal	Normal	Normal
	Test for normal distribution
	D'Agostino & Pearson test
	K2	5.373	0.7786	0.05099	2.439	1.493
	P value	0.0681	0.6775	0.9748	0.2953	0.474
	Passed normality test (alpha=0.05)?	Yes	Yes	Yes	Yes	Yes
	P value summary	ns	ns	ns	ns	ns
	Anderson-Darling test
	A2*	1.992	0.84	0.3567	0.5313	0.6104
	P value	<0.0001	0.0202	0.3873	0.1336	0.0833
	Passed normality test (alpha=0.05)?	No	No	Yes	Yes	Yes
	P value summary	****	*	ns	ns	ns
	Shapiro-Wilk test
	W	0.671	0.8326	0.9381	0.8752	0.8693
	P value	0.0002	0.0252	0.4982	0.0904	0.076
	Passed normality test (alpha=0.05)?	No	No	Yes	Yes	Yes
	P value summary	***	*	ns	ns	ns
	For multiple comparisons including between conidia and blastospores from each fungal treatments.
						Number of families	1
	Table Analyzed	Set 1-076 and 397 + Oct reps-2nd Dose				Number of comparisons per family	6
						Alpha	0.05
	Kruskal-Wallis test
	P value	<0.0001				Dunn's multiple comparisons test	Mean rank diff.	Significant?	Summary	Adjusted P Value
	Exact or approximate P value?	Approximate				Ctrl vs. Conidia	29.73	Yes	****	<0.0001	A-B	This with infections with B. bassiana 076
	P value summary	****				Ctrl vs. Blastospores	17.91	Yes	*	0.0479	A-C	This with infections with B. bassiana 076
	Do the medians vary signif. (P < 0.05)?	Yes				Conidia vs. Blastospores	-11.82	No	ns	0.4802	B-C	This with infections with B. bassiana 076
	Number of groups	5				Ctrl vs. Conidia	35.73	Yes	****	<0.0001	A-D	This with infections with B. brongniartii 397
	Kruskal-Wallis statistic	33.8				Ctrl vs. Blastospores	26.64	Yes	***	0.0005	A-E	This with infections with B. brongniartii 397
						Conidia vs. Blastospores	-9.091	No	ns	>0.9999	D-E	This with infections with B. brongniartii 397
	Data summary
	Number of treatments (columns)	5				Test details	Mean rank 1	Mean rank 2	Mean rank diff.	n1	n2	Z
	Number of values (total)	55				Ctrl vs. Conidia	50	20.27	29.73	11	11	4.403
						Ctrl vs. Blastospores	50	32.09	17.91	11	11	2.653
						Conidia vs. Blastospores	20.27	32.09	-11.82	11	11	1.75
						Ctrl vs. Conidia	50	14.27	35.73	11	11	5.292
						Ctrl vs. Blastospores	50	23.36	26.64	11	11	3.945
						Conidia vs. Blastospores	14.27	23.36	-9.091	11	11	1.347
